# Supplementary material for: CD155-TIGIT/CD96/CD226 immune checkpoint axis interacting with tumor-infiltrating lymphocytes to exhibit diverse prognostic effects on breast cancer: a cohort study
Source: Front Immunol. 2025 Oct 16;16:1649078. doi: 10.3389/fimmu.2025.1649078 (PMC12571748; doi:10.3389/fimmu.2025.1649078)
Supplement: Supplementary file 1 [file Table1.xlsx]

## Sheet: BC analysis
ID	age	TILs	Histology	Histologial_grade	ER	PR	HER2	TNMstage	PD1	Ki67	Molecular_type	TC_PDL1	SC_PDL1	Radiotherapy	Chemotherapy	Endocrine	Targeted	RELAPSE	DFS	SURVIVAL	OS	TIL_CD226	TIL_CD96	TIL_TIGIT	CD155	TC_CD226	TC_CD96	TC_TIGIT
314559	2	2	1	1	1	1	1	2	2	2	1	#NULL!	#NULL!	1	#NULL!	2	1	1	154	1	154	1	1	1	1	1	2	1
317028	1	2	1	2	1	1	2	2	3	2	1	1	1	2	2	1	1	1	152	1	152	1	1	1	1	1	2	1
319151	1	2	1	1	1	1	1	1	3	2	#NULL!	1	1	1	1	1	1	#NULL!	#NULL!	#NULL!	#NULL!	1	1	1	2	1	2	1
320970	2	2	1	1	1	1	1	2	1	2	1	1	1	2	#NULL!	2	1	#NULL!	#NULL!	#NULL!	#NULL!	1	1	1	1	1	1	1
309585	2	2	1	1	2	2	1	1	2	1	1	2	1	1	1	1	1	1	144	1	144	1	1	1	1	1	2	1
328160	1	2	1	1	1	1	1	2	1	2	1	1	1	1	1	2	1	1	143	1	143	1	1	1	1	1	2	1
315347	2	2	1	1	2	1	1	1	2	1	1	1	1	1	1	2	1	2	113	2	113	1	1	#NULL!	1	1	2	#NULL!
330537	1	2	1	2	#NULL!	#NULL!	#NULL!	3	2	2	#NULL!	#NULL!	#NULL!	#NULL!	2	1	2	1	141	1	141	1	2	1	2	1	2	1
331768	1	1	1	1	2	2	1	2	1	2	1	#NULL!	#NULL!	1	2	1	1	2	47	2	94	1	1	1	1	1	2	1
332452	1	2	1	1	2	2	1	1	2	1	1	2	1	1	2	#NULL!	1	#NULL!	#NULL!	1	139	1	1	1	1	1	2	1
333650	2	2	1	1	2	2	1	1	2	2	1	1	1	1	2	2	1	#NULL!	#NULL!	1	139	1	1	1	1	1	2	1
332870	1	2	1	2	1	2	1	2	3	2	1	1	1	1	2	2	1	1	139	1	139	1	1	1	2	1	2	1
334122	2	2	1	1	2	2	1	2	2	2	1	1	1	1	2	2	1	#NULL!	#NULL!	1	139	1	1	1	1	1	2	1
334333	1	1	1	1	1	1	1	1	2	2	2	1	1	1	2	1	1	#NULL!	#NULL!	1	138	1	1	1	1	1	2	1
334554	2	2	1	1	2	1	1	2	3	2	1	#NULL!	#NULL!	1	2	2	1	1	138	1	138	1	1	1	2	1	2	1
334665	1	1	2	1	2	2	1	1	3	1	1	2	1	1	2	2	1	1	138	1	138	1	1	1	1	1	2	1
335015	1	2	1	2	1	1	1	2	2	2	2	1	1	1	2	1	1	#NULL!	#NULL!	1	139	1	1	1	2	1	2	1
335624	2	1	1	2	1	1	1	#NULL!	2	2	1	1	1	1	1	#NULL!	1	2	62	2	62	1	1	1	2	1	2	1
336543	1	2	1	1	1	1	1	1	3	2	1	1	1	1	2	1	2	1	137	1	137	1	1	1	2	1	2	1
336316	2	2	1	1	1	1	1	1	2	2	1	1	1	1	2	2	1	#NULL!	#NULL!	1	137	#NULL!	#NULL!	1	#NULL!	#NULL!	#NULL!	1
336608	2	1	1	1	2	2	1	3	2	1	1	1	1	1	2	2	1	2	131	2	133	1	1	1	2	1	2	1
337003	1	2	1	1	1	2	1	1	3	1	1	1	1	1	2	2	1	2	113	1	136	1	1	1	1	1	2	1
337232	1	1	1	1	2	2	1	1	2	1	1	1	1	2	2	2	1	1	136	1	136	1	1	1	1	1	1	1
337614	2	2	1	1	1	1	1	2	3	1	1	1	1	1	2	2	1	1	136	1	136	1	1	1	1	1	2	1
337691	2	1	1	1	2	1	1	1	2	2	1	1	1	1	2	2	1	#NULL!	#NULL!	#NULL!	#NULL!	1	2	1	1	1	2	1
333805	1	2	1	1	1	1	1	3	3	2	1	1	1	1	#NULL!	2	1	2	12	2	30	1	1	1	2	1	2	1
338091	1	2	1	1	1	1	1	3	3	2	1	1	1	2	2	2	1	#NULL!	#NULL!	1	135	1	1	1	2	1	2	2
336232	2	2	1	1	1	1	1	3	2	2	1	1	1	#NULL!	2	#NULL!	#NULL!	#NULL!	#NULL!	#NULL!	#NULL!	1	1	1	1	1	2	1
338475	1	2	1	1	1	1	2	2	3	2	1	1	1	#NULL!	2	1	1	#NULL!	#NULL!	#NULL!	#NULL!	1	2	1	1	1	2	1
340704	1	2	1	1	2	2	1	2	2	2	1	1	1	2	2	2	1	2	107	2	134	1	1	1	1	1	2	2
335633	1	1	2	1	2	2	1	2	1	2	1	2	1	1	#NULL!	#NULL!	1	2	61	2	89	1	1	1	1	1	2	1
340089	1	2	1	1	2	1	1	2	2	1	1	1	1	1	2	2	1	1	133	1	133	1	1	1	1	1	2	1
341272	2	2	1	1	2	1	1	2	2	2	1	2	1	1	#NULL!	#NULL!	#NULL!	2	111	1	134	1	1	1	1	1	1	1
340941	1	2	1	1	1	1	2	2	2	2	1	1	1	2	2	2	1	1	133	1	133	1	1	1	1	1	2	2
341074	2	1	1	1	1	1	1	1	1	1	1	1	1	1	1	#NULL!	1	1	132	1	132	1	1	1	1	1	1	1
343206	1	2	1	2	2	2	1	2	3	2	1	1	1	1	2	2	1	#NULL!	#NULL!	#NULL!	#NULL!	1	1	1	1	1	2	1
312138	1	1	1	1	2	2	1	2	2	1	1	#NULL!	#NULL!	1	#NULL!	#NULL!	1	1	155	1	155	#NULL!	#NULL!	#NULL!	#NULL!	#NULL!	#NULL!	#NULL!
314256	1	1	1	1	1	1	1	3	3	2	1	1	1	2	2	2	1	1	155	1	155	2	1	1	1	1	2	2
314309	1	2	1	1	1	1	1	2	2	1	1	#NULL!	1	1	2	1	1	1	156	1	156	2	1	1	1	2	2	2
314683	2	2	1	2	#NULL!	#NULL!	#NULL!	2	3	#NULL!	#NULL!	1	1	1	2	1	1	1	155	1	155	2	1	1	1	2	2	2
158935	2	2	1	1	1	1	1	2	1	2	1	1	1	1	1	2	1	2	29	2	50	1	1	1	2	1	2	2
185528	1	2	2	2	1	1	1	1	2	2	2	1	1	1	2	1	1	1	154	1	154	1	1	1	1	1	1	2
315102	2	2	1	1	2	1	1	1	2	2	1	1	1	1	2	2	1	#NULL!	#NULL!	#NULL!	#NULL!	1	1	1	2	2	2	2
315949	1	2	2	1	1	1	2	2	1	2	1	1	2	2	2	2	1	2	87	1	154	2	2	2	1	2	2	2
298468	2	2	1	2	1	1	1	4	2	2	#NULL!	1	1	1	1	2	1	2	1	2	33	2	2	1	1	1	2	2
305247	1	2	1	2	1	1	1	2	3	2	1	1	#NULL!	1	2	2	1	1	153	1	153	2	1	1	1	1	2	2
316275	1	1	1	1	1	1	1	3	3	1	1	1	1	2	2	2	1	#NULL!	#NULL!	#NULL!	#NULL!	1	1	2	1	1	2	2
317056	2	1	2	1	2	1	1	2	3	1	1	1	1	#NULL!	2	#NULL!	1	1	154	1	154	1	2	1	1	1	1	2
317375	2	1	1	1	2	1	1	2	3	1	1	1	1	1	2	2	1	1	152	1	152	2	1	1	1	2	1	2
317620	1	2	2	1	1	1	2	1	2	2	1	1	1	1	2	1	2	1	152	1	152	2	1	1	1	2	2	2
317796	2	2	1	1	2	2	2	3	2	2	1	1	1	#NULL!	#NULL!	#NULL!	#NULL!	#NULL!	#NULL!	#NULL!	#NULL!	1	1	1	2	2	2	2
318174	1	2	2	1	1	1	1	1	2	1	1	1	1	2	2	2	1	1	152	1	152	2	1	1	1	2	2	2
319802	2	2	2	1	1	1	1	2	2	2	1	1	1	#NULL!	2	#NULL!	#NULL!	#NULL!	#NULL!	#NULL!	#NULL!	2	2	1	1	1	2	2
320252	1	2	1	1	1	1	1	1	2	2	#NULL!	1	1	1	2	1	1	1	150	1	150	2	1	1	1	1	2	2
319287	2	1	2	#NULL!	1	1	1	2	2	2	1	1	1	1	#NULL!	2	1	2	64	1	150	1	1	1	1	1	2	2
287921	1	1	1	1	1	1	1	2	2	1	1	1	1	1	#NULL!	2	1	1	149	1	149	2	1	1	1	1	2	2
320739	1	1	1	1	1	1	1	1	2	2	1	1	1	2	2	2	1	1	149	1	149	2	1	1	1	2	1	2
266915	2	1	1	1	2	2	1	2	2	2	1	1	1	1	2	2	1	1	150	1	150	2	#NULL!	1	#NULL!	2	#NULL!	2
267633	2	1	1	2	2	2	1	#NULL!	2	2	1	1	1	1	1	1	1	2	54	2	54	1	#NULL!	1	#NULL!	1	#NULL!	2
322443	2	1	1	1	1	1	1	3	3	1	1	1	1	2	2	2	1	1	148	1	148	1	1	1	1	2	1	2
209749	1	2	1	2	1	1	2	2	3	2	1	1	1	1	2	2	1	1	148	1	148	1	1	1	1	1	1	2
265772	1	1	1	2	1	1	1	2	1	2	1	1	1	1	2	2	1	2	41	2	50	1	1	1	1	1	2	1
324040	2	2	2	#NULL!	1	1	1	2	2	2	2	1	1	1	2	1	1	2	62	2	85	1	1	1	2	1	2	1
320029	2	1	1	1	2	2	1	2	3	2	1	1	1	2	#NULL!	2	1	1	147	1	147	2	2	1	1	2	1	2
324191	2	2	1	1	1	1	1	1	2	2	1	#NULL!	#NULL!	1	2	2	1	1	147	1	147	1	1	1	1	1	#NULL!	2
309003	2	1	1	1	2	1	1	1	2	1	1	1	1	1	1	2	1	1	146	1	146	2	1	1	1	1	2	2
324502	1	1	2	#NULL!	1	1	1	1	2	2	1	1	1	1	2	2	1	#NULL!	#NULL!	#NULL!	#NULL!	1	1	1	1	1	1	1
320532	1	2	1	1	1	1	1	2	2	1	1	2	1	2	#NULL!	2	1	1	146	1	146	2	2	2	1	1	2	2
324635	2	2	1	1	1	1	1	3	2	2	1	1	1	2	2	2	1	1	146	1	146	2	2	2	1	1	1	2
324893	1	2	1	2	#NULL!	#NULL!	#NULL!	2	2	#NULL!	#NULL!	1	1	1	2	2	1	1	146	1	146	1	1	1	1	1	#NULL!	1
322464	1	2	1	1	1	1	2	1	2	1	1	1	1	2	#NULL!	2	1	1	146	1	146	2	1	2	1	2	2	2
321613	1	2	1	1	1	1	2	2	3	1	1	1	1	2	#NULL!	1	2	1	146	1	146	#NULL!	#NULL!	#NULL!	1	#NULL!	#NULL!	#NULL!
322783	1	2	1	1	1	2	1	2	2	2	1	1	1	2	#NULL!	2	1	#NULL!	#NULL!	#NULL!	#NULL!	1	2	1	1	1	2	2
325686	1	1	1	#NULL!	1	2	1	2	2	1	1	#NULL!	#NULL!	1	2	2	1	1	145	1	145	1	1	1	1	1	2	2
322809	2	1	1	1	1	1	1	1	3	1	1	1	1	1	#NULL!	2	1	1	145	1	145	2	1	1	1	1	2	2
323815	1	1	2	1	1	1	1	2	2	1	1	1	1	2	#NULL!	2	2	1	144	1	144	1	1	1	1	1	2	2
325350	1	2	1	2	1	1	1	2	2	2	2	1	1	2	#NULL!	1	1	1	144	1	144	2	2	1	1	2	2	2
327140	2	2	2	2	1	1	1	2	3	#NULL!	1	1	1	#NULL!	#NULL!	2	1	1	144	1	144	1	1	1	1	#NULL!	2	#NULL!
164417	2	2	1	1	1	1	2	2	2	2	1	1	1	1	2	1	1	2	28	2	55	2	2	2	1	2	2	2
327959	1	2	1	1	1	1	1	2	2	2	1	1	1	1	2	1	1	1	143	1	143	1	1	1	2	1	2	2
301071	1	2	1	2	1	1	1	3	2	2	2	1	2	2	2	1	1	1	143	1	143	1	1	1	2	#NULL!	2	2
328097	1	2	1	1	#NULL!	#NULL!	#NULL!	2	2	#NULL!	#NULL!	1	1	1	2	2	1	1	143	1	143	2	1	1	1	1	1	1
328128	2	2	1	2	1	1	1	2	2	2	#NULL!	1	1	#NULL!	2	#NULL!	1	2	38	2	53	1	#NULL!	1	#NULL!	1	#NULL!	1
328226	1	2	1	1	1	1	2	2	2	2	1	2	1	1	2	1	1	2	13	2	46	2	1	1	2	1	2	2
328318	1	2	2	2	1	1	1	2	2	2	1	1	1	1	2	1	1	2	78	#NULL!	78	1	1	2	1	2	2	1
255191	1	1	1	1	1	1	1	2	2	2	1	1	1	2	2	2	1	1	143	1	143	1	1	1	1	2	1	2
328569	1	1	1	1	1	1	2	4	2	2	1	1	1	2	#NULL!	1	1	2	5	2	14	1	1	1	2	2	2	1
323095	1	1	1	#NULL!	1	1	1	4	2	2	1	1	1	1	#NULL!	1	1	2	13	2	37	2	1	1	1	2	2	2
328885	1	2	1	1	1	1	2	2	2	2	1	1	1	1	2	1	1	1	142	1	142	#NULL!	2	1	1	2	2	2
328890	1	2	1	1	2	1	2	2	2	2	1	1	1	1	2	1	1	#NULL!	#NULL!	#NULL!	#NULL!	1	1	2	2	2	2	2
280522	2	2	1	1	#NULL!	#NULL!	#NULL!	3	2	#NULL!	#NULL!	1	1	2	2	2	1	2	31	2	62	2	1	1	2	1	2	2
329152	1	2	1	1	1	1	2	2	2	2	1	1	1	2	1	2	1	1	142	1	142	2	1	1	1	2	2	2
326080	2	2	1	1	1	1	1	2	2	1	1	2	2	1	#NULL!	2	1	1	142	1	142	2	1	1	1	1	2	2
329411	1	2	1	1	1	2	1	1	2	2	1	2	1	1	2	1	1	1	143	1	143	2	1	1	1	1	2	2
330478	1	2	1	1	1	1	1	1	2	2	1	1	1	1	2	2	1	1	141	1	141	2	1	1	2	1	2	2
286255	1	2	1	1	1	1	1	2	2	1	2	1	1	2	2	2	2	1	141	1	141	2	2	1	1	1	2	2
310554	2	2	1	1	2	1	1	4	2	2	1	2	1	1	1	1	1	2	87	2	106	1	1	1	1	1	2	2
330653	1	2	1	2	1	1	1	1	2	2	2	1	1	1	1	1	1	#NULL!	87	#NULL!	87	1	1	1	1	1	2	2
331020	1	2	1	1	1	1	1	2	2	2	1	1	1	1	2	2	1	2	89	1	141	1	1	2	1	1	2	2
88355	2	2	1	2	2	2	1	3	1	2	1	#NULL!	#NULL!	1	2	2	1	#NULL!	#NULL!	#NULL!	#NULL!	1	1	1	1	1	1	1
330479	2	1	1	1	2	2	1	2	3	1	1	1	1	1	#NULL!	2	1	1	141	1	141	1	2	1	1	1	2	2
329451	1	2	1	1	1	1	2	2	2	1	1	1	1	2	#NULL!	1	2	1	140	1	140	2	2	1	1	1	2	2
329002	1	2	1	2	1	1	1	2	2	2	2	1	1	2	#NULL!	1	1	1	140	1	140	1	1	1	1	1	1	2
332299	1	2	2	1	1	1	1	2	2	2	2	1	1	1	2	1	1	2	83	1	140	1	1	1	1	2	2	2
330122	2	2	1	1	2	1	1	2	2	2	1	#NULL!	#NULL!	#NULL!	#NULL!	#NULL!	1	2	90	2	90	1	1	1	1	2	2	2
332628	1	2	2	#NULL!	1	1	1	2	3	1	1	1	1	1	2	2	1	1	139	1	139	#NULL!	#NULL!	#NULL!	1	#NULL!	#NULL!	#NULL!
333356	2	2	1	1	2	2	1	2	2	1	1	#NULL!	#NULL!	1	1	2	1	2	132	2	132	#NULL!	#NULL!	#NULL!	#NULL!	#NULL!	#NULL!	#NULL!
333433	1	2	2	1	1	1	1	2	2	2	1	1	1	1	2	2	1	1	139	1	139	#NULL!	#NULL!	#NULL!	1	#NULL!	#NULL!	#NULL!
295688	2	2	1	1	1	1	1	2	2	2	1	1	1	1	2	2	1	1	138	1	138	2	1	1	1	1	2	2
334565	1	2	1	#NULL!	1	1	2	1	2	2	1	2	1	2	2	1	1	1	138	1	138	2	2	1	1	2	2	2
300760	2	1	1	1	1	1	1	2	2	2	1	1	1	1	1	2	1	1	138	1	138	1	2	2	1	1	1	2
5569	1	2	1	1	1	1	1	1	2	2	2	1	1	2	2	2	1	1	138	1	138	1	1	1	1	1	2	2
334711	1	2	1	1	1	1	1	3	2	2	1	1	1	#NULL!	2	1	1	2	30	2	30	1	1	1	1	2	2	2
210820	2	2	1	1	1	1	1	3	1	1	1	1	1	1	1	1	1	2	17	2	17	1	1	2	1	2	1	2
335296	2	2	1	2	1	1	2	1	2	2	1	1	1	1	1	1	1	1	137	1	137	2	1	2	1	1	2	2
335489	2	1	1	2	1	1	1	#NULL!	2	1	1	1	1	1	1	2	1	2	66	2	66	1	1	1	#NULL!	#NULL!	#NULL!	#NULL!
337029	2	1	1	2	1	1	1	2	3	1	1	1	1	2	2	2	1	1	136	1	136	#NULL!	#NULL!	#NULL!	1	#NULL!	#NULL!	#NULL!
302644	1	1	1	1	1	1	1	4	2	2	#NULL!	1	1	1	#NULL!	1	1	2	1	2	8	2	1	2	#NULL!	2	2	2
35127	2	1	1	1	2	2	1	#NULL!	3	1	1	2	1	1	1	2	1	2	117	2	117	1	1	1	1	2	2	2
338910	1	2	1	1	1	1	1	2	3	2	1	1	2	1	2	1	1	2	81	2	102	#NULL!	#NULL!	#NULL!	2	#NULL!	#NULL!	#NULL!
339571	1	2	1	1	2	1	1	2	1	2	1	1	1	2	2	2	1	1	134	1	134	#NULL!	#NULL!	#NULL!	1	#NULL!	#NULL!	#NULL!
241756	2	2	2	#NULL!	1	1	2	#NULL!	1	1	1	1	1	1	1	1	1	#NULL!	#NULL!	#NULL!	#NULL!	#NULL!	#NULL!	1	1	1	#NULL!	#NULL!
321032	2	1	1	1	1	2	1	4	3	2	1	1	1	1	1	2	1	2	46	2	47	2	2	1	1	2	2	2
340866	2	2	1	2	1	1	2	3	2	2	1	2	1	1	1	2	1	2	125	2	125	2	2	1	1	1	2	#NULL!
297852	2	1	1	1	1	1	1	3	3	1	1	#NULL!	#NULL!	1	#NULL!	2	1	1	132	1	132	2	1	2	#NULL!	1	1	2
352830	1	1	1	#NULL!	1	1	1	1	2	1	2	1	2	1	1	1	1	1	121	1	121	#NULL!	1	1	#NULL!	#NULL!	2	1
423090	1	2	2	2	1	1	1	1	1	2	2	2	2	1	2	1	1	1	77	1	77	1	1	1	2	1	2	1
352892	1	2	1	1	1	1	1	2	3	2	2	2	2	1	2	1	1	1	124	1	124	1	2	1	1	1	2	1
383273	2	2	1	2	1	1	1	3	2	2	2	1	2	1	2	1	1	2	13	2	13	1	1	1	2	1	2	1
385893	1	2	1	2	1	1	1	1	2	2	2	2	2	2	2	1	1	1	101	1	101	1	1	1	2	1	2	1
387087	1	2	1	1	1	1	1	1	2	2	2	1	2	2	1	1	1	2	4	2	6	1	2	1	2	1	2	1
307278	1	2	1	2	1	1	1	2	2	2	2	1	2	2	2	1	1	1	162	1	162	2	1	1	1	1	2	1
308494	1	2	1	#NULL!	1	1	1	2	1	2	2	2	2	1	#NULL!	1	1	1	84	1	84	1	1	1	1	1	2	2
309688	1	2	1	#NULL!	1	1	1	2	2	2	2	2	2	1	2	1	1	1	160	1	160	1	1	1	1	1	1	1
281207	1	1	2	#NULL!	#NULL!	#NULL!	#NULL!	4	2	#NULL!	2	1	2	1	1	1	1	2	11	2	24	2	2	1	1	1	2	2
320248	1	2	2	1	1	1	1	2	2	1	2	2	2	1	2	1	1	1	149	1	149	1	2	1	1	1	2	2
321342	1	2	1	2	1	1	1	1	2	2	2	1	2	2	2	1	1	1	149	1	149	2	1	2	2	2	2	2
333597	2	2	1	1	1	1	1	2	2	2	2	2	2	1	2	1	1	1	139	1	139	1	1	2	1	1	2	2
355940	1	2	1	2	1	1	1	2	1	2	2	1	2	#NULL!	2	1	1	#NULL!	68	#NULL!	68	2	1	1	2	2	2	1
32060	1	2	1	2	1	1	1	4	2	2	2	1	2	1	2	1	1	1	120	1	120	2	1	1	1	1	2	2
355732	2	2	1	2	1	1	1	2	2	2	2	2	2	1	2	1	1	1	119	1	119	2	#NULL!	1	1	1	#NULL!	2
365353	2	2	1	2	1	1	1	3	2	2	2	2	2	2	2	1	1	1	115	1	115	2	1	1	1	2	2	2
368336	1	2	1	2	1	1	1	3	3	2	2	2	2	2	2	#NULL!	1	1	113	1	113	1	2	1	2	1	2	1
320050	2	2	1	1	1	1	1	2	2	1	2	2	2	1	2	2	1	2	38	2	83	1	2	1	1	2	2	2
371874	1	2	1	2	1	1	1	1	2	2	2	1	2	1	2	1	1	1	111	1	111	1	1	1	1	1	2	2
285434	1	2	1	1	1	1	1	2	2	2	2	1	2	2	1	2	1	1	110	1	110	1	1	2	1	2	2	2
373187	1	2	1	1	1	1	1	2	2	2	2	1	2	2	1	2	1	1	109	1	109	2	1	2	1	1	2	2
375191	2	1	1	#NULL!	1	1	1	3	3	2	2	1	2	1	2	2	1	2	9	2	73	#NULL!	1	2	1	2	2	2
370824	1	1	1	2	1	1	1	2	2	2	2	1	2	2	1	1	1	2	34	2	34	2	2	2	1	1	1	1
370360	1	1	1	1	1	1	1	1	2	1	2	1	2	2	1	2	1	2	43	1	106	2	2	2	1	2	2	2
327143	1	2	1	1	1	1	1	3	2	2	2	1	2	2	2	1	1	1	104	1	104	#NULL!	2	1	1	2	1	1
383171	1	1	1	2	1	1	1	1	1	2	2	1	2	1	2	1	1	1	102	1	102	1	1	1	1	1	2	1
383979	2	2	1	1	1	1	1	3	2	2	2	1	2	2	2	1	1	2	44	1	102	2	1	1	1	1	2	2
376020	1	2	1	2	1	1	1	1	2	1	2	1	2	2	1	1	1	1	108	1	108	2	1	2	1	1	2	1
387400	1	2	1	1	1	1	1	1	2	2	2	2	2	1	2	1	1	1	101	1	101	2	2	2	1	2	2	2
391444	2	2	1	2	1	1	1	2	2	2	2	2	2	1	2	1	1	2	33	2	61	1	2	2	1	2	2	2
384187	1	2	1	2	1	1	1	2	2	2	2	1	2	2	2	1	1	2	19	2	40	#NULL!	2	2	1	2	2	1
389113	2	1	1	2	1	1	1	3	2	2	2	1	2	1	#NULL!	1	1	2	8	2	41	1	1	1	2	1	2	1
394496	1	2	1	2	1	1	1	1	2	2	2	2	2	1	2	1	1	1	95	1	95	2	2	2	2	1	2	1
394441	1	2	1	2	1	1	1	2	2	2	2	1	2	1	2	1	1	1	95	1	95	2	2	1	2	1	2	1
390657	1	1	1	1	1	1	1	3	2	2	2	1	2	1	2	1	1	2	1	2	5	1	1	1	1	1	1	1
396949	2	1	1	1	1	1	1	3	2	1	2	2	2	1	2	1	1	2	27	2	27	2	1	1	1	1	1	1
398708	1	2	2	#NULL!	1	1	1	2	2	2	2	2	2	2	2	1	1	1	92	1	92	2	2	1	1	1	2	2
398301	1	2	1	2	1	1	1	2	2	2	2	2	2	1	2	1	1	1	92	1	92	2	2	2	1	1	2	1
400498	1	1	1	2	1	1	1	2	2	2	2	1	2	1	2	1	1	1	92	1	92	2	1	1	1	2	2	2
401737	2	2	1	1	1	1	1	4	2	2	2	1	2	1	2	1	1	1	91	1	91	1	2	2	2	1	2	2
403146	1	2	2	1	1	1	1	2	1	2	2	1	2	#NULL!	#NULL!	#NULL!	#NULL!	#NULL!	#NULL!	#NULL!	#NULL!	1	1	1	1	1	2	2
403653	2	2	1	#NULL!	1	1	1	4	2	#NULL!	2	1	2	1	1	1	1	1	89	1	89	2	1	1	1	1	2	1
398377	1	1	1	2	1	1	1	3	2	2	2	1	2	1	1	1	1	2	14	2	14	2	1	1	1	1	2	1
409330	1	2	1	2	1	1	1	2	2	2	2	2	2	1	2	1	1	1	86	1	86	2	2	1	1	1	2	1
411158	1	1	1	1	1	1	1	2	2	2	2	2	2	1	2	1	1	#NULL!	#NULL!	#NULL!	#NULL!	2	2	1	1	1	2	1
411456	1	2	1	2	1	1	1	2	2	2	2	2	2	1	2	1	1	2	15	1	84	2	1	1	1	2	2	2
411723	1	1	1	#NULL!	1	1	1	2	3	2	2	1	2	1	2	1	1	#NULL!	#NULL!	#NULL!	#NULL!	1	1	2	1	1	2	2
412376	2	2	1	2	1	1	1	2	2	2	2	1	2	2	2	1	1	1	84	1	84	2	2	#NULL!	1	1	2	#NULL!
140480	2	2	1	2	1	1	1	1	2	2	2	1	2	1	2	1	1	1	82	1	82	2	2	1	1	1	2	1
416959	1	2	1	2	1	1	1	3	2	2	2	1	2	2	2	1	1	1	81	1	81	1	1	1	1	1	2	1
416471	1	2	1	2	1	1	1	2	2	2	2	2	2	1	1	1	1	1	81	1	81	1	1	1	2	1	1	2
418068	1	2	1	2	1	1	1	3	2	2	2	2	2	2	2	1	1	1	80	1	80	1	1	1	2	1	2	2
419446	1	2	1	2	1	1	1	2	2	2	2	1	2	2	2	1	1	1	81	1	81	1	1	2	1	1	2	2
420346	1	2	1	1	1	1	1	1	2	2	2	1	2	2	2	1	1	1	79	1	79	2	1	2	1	1	2	2
397511	1	2	1	2	1	1	1	2	2	2	2	1	2	1	2	1	1	1	79	1	79	#NULL!	2	1	1	2	2	2
135314	2	2	1	1	1	1	1	2	2	2	2	1	2	1	2	1	1	1	78	1	78	2	1	1	1	1	2	2
423313	1	2	1	#NULL!	1	1	1	3	3	2	2	1	2	2	2	1	1	2	48	1	77	1	1	1	1	1	2	2
365000	1	2	1	1	1	1	1	1	2	2	2	2	2	1	2	2	1	2	103	2	103	1	1	2	2	1	2	2
428320	1	2	1	2	1	1	1	3	2	2	2	2	2	2	2	1	1	1	74	1	74	1	2	1	2	1	1	1
429188	1	2	1	2	1	1	1	2	2	2	2	2	2	2	2	1	1	1	73	1	73	1	1	1	1	1	2	2
312012	1	#NULL!	1	1	1	1	1	2	#NULL!	1	2	#NULL!	#NULL!	1	2	1	1	1	156	1	156	1	#NULL!	1	1	1	#NULL!	1
331641	1	#NULL!	1	1	1	1	1	1	#NULL!	2	2	#NULL!	#NULL!	2	2	1	2	2	13	2	33	1	1	1	2	1	2	2
269834	1	#NULL!	1	1	1	1	1	4	#NULL!	2	2	#NULL!	#NULL!	2	2	1	1	2	82	1	126	1	1	1	1	1	2	1
343888	1	#NULL!	1	2	1	1	1	2	#NULL!	2	2	#NULL!	#NULL!	2	2	1	1	1	128	1	128	1	1	1	1	1	2	1
341037	1	#NULL!	1	1	1	1	1	2	#NULL!	2	2	#NULL!	#NULL!	2	2	1	1	2	23	2	32	1	2	1	2	1	2	1
344439	1	#NULL!	1	2	1	1	1	2	#NULL!	2	2	#NULL!	#NULL!	1	2	1	1	2	22	2	63	1	1	1	2	1	2	1
350032	2	#NULL!	1	1	1	1	1	2	#NULL!	1	2	#NULL!	#NULL!	1	2	1	1	1	126	1	126	1	1	1	1	1	2	1
359550	1	#NULL!	1	1	1	1	1	2	#NULL!	2	2	#NULL!	#NULL!	1	2	1	1	1	119	1	119	1	1	1	2	1	2	1
367083	2	#NULL!	1	2	1	1	1	#NULL!	#NULL!	2	2	#NULL!	#NULL!	#NULL!	#NULL!	#NULL!	#NULL!	2	1	2	1	1	1	1	2	1	1	1
317245	1	2	1	1	1	1	1	1	#NULL!	1	2	#NULL!	#NULL!	2	2	1	1	2	22	2	63	#NULL!	#NULL!	1	#NULL!	#NULL!	#NULL!	#NULL!
302387	2	2	1	1	1	1	1	1	#NULL!	2	2	#NULL!	#NULL!	1	2	1	1	1	149	1	149	#NULL!	1	1	1	2	2	2
325831	1	2	2	#NULL!	1	1	1	2	#NULL!	1	2	#NULL!	#NULL!	1	1	1	1	1	145	1	145	2	1	2	1	1	2	1
103173	1	1	1	#NULL!	1	2	1	1	#NULL!	1	2	#NULL!	#NULL!	1	1	1	1	1	141	1	141	#NULL!	1	1	1	#NULL!	1	1
341603	1	2	1	1	1	1	1	2	#NULL!	2	2	#NULL!	#NULL!	2	2	1	1	2	72	2	72	#NULL!	1	1	1	#NULL!	1	1
283793	1	2	1	1	1	1	1	2	#NULL!	2	2	#NULL!	#NULL!	2	2	#NULL!	1	1	132	1	132	#NULL!	1	1	1	2	2	2
340068	1	2	2	1	1	1	1	2	#NULL!	2	2	#NULL!	#NULL!	1	2	1	1	1	131	1	131	1	2	1	1	2	2	2
343585	1	2	1	1	1	1	1	2	#NULL!	2	2	#NULL!	#NULL!	1	2	1	1	1	131	1	131	#NULL!	1	1	2	2	2	2
344982	1	2	1	2	1	1	1	2	#NULL!	2	2	#NULL!	#NULL!	2	2	1	1	#NULL!	#NULL!	#NULL!	#NULL!	2	2	2	2	1	2	2
323146	1	1	1	1	1	1	1	3	#NULL!	2	2	#NULL!	#NULL!	2	2	#NULL!	#NULL!	2	9	2	31	#NULL!	2	1	1	2	2	2
348061	1	2	1	1	1	1	1	1	#NULL!	2	2	#NULL!	#NULL!	#NULL!	#NULL!	1	#NULL!	#NULL!	75	#NULL!	75	2	#NULL!	1	1	1	#NULL!	2
348756	1	2	1	1	1	1	1	3	#NULL!	2	2	#NULL!	#NULL!	2	2	1	1	2	9	2	15	2	#NULL!	2	#NULL!	#NULL!	#NULL!	#NULL!
349414	2	2	1	1	1	1	1	2	#NULL!	2	2	#NULL!	#NULL!	1	2	1	1	2	13	2	43	1	2	1	2	2	2	2
258645	1	2	1	1	1	1	1	2	#NULL!	1	2	#NULL!	#NULL!	2	2	1	1	1	125	1	125	#NULL!	1	1	1	2	2	2
349115	1	2	1	2	1	1	1	2	#NULL!	2	2	#NULL!	#NULL!	2	1	1	1	1	121	1	121	#NULL!	1	1	1	2	1	#NULL!
357421	1	2	1	2	1	1	1	4	#NULL!	2	2	#NULL!	#NULL!	1	1	1	1	#NULL!	#NULL!	#NULL!	#NULL!	#NULL!	1	1	1	2	2	2
306231	2	2	1	2	1	1	1	2	#NULL!	2	2	#NULL!	#NULL!	1	2	1	1	2	7	2	14	#NULL!	1	1	1	2	2	2
357840	1	2	1	1	1	1	1	2	#NULL!	2	2	#NULL!	#NULL!	1	2	1	1	1	120	1	120	#NULL!	2	1	1	2	2	2
365075	1	1	1	#NULL!	1	1	1	4	#NULL!	2	2	#NULL!	#NULL!	1	1	1	1	2	5	2	7	2	#NULL!	1	1	2	#NULL!	1
43203	2	2	1	1	1	1	2	2	#NULL!	2	2	#NULL!	#NULL!	1	2	1	1	1	115	1	115	#NULL!	2	1	1	1	2	2
365768	1	2	1	2	1	1	1	1	#NULL!	2	2	#NULL!	#NULL!	1	2	1	1	#NULL!	62	#NULL!	62	2	1	2	1	1	2	2
440889	2	#NULL!	1	1	1	1	1	#NULL!	#NULL!	2	2	2	1	1	#NULL!	1	1	1	66	1	66	1	1	1	2	1	2	1
445739	2	#NULL!	1	2	1	1	1	2	#NULL!	2	2	#NULL!	#NULL!	1	2	1	1	1	63	1	63	1	1	1	2	1	2	1
445679	2	#NULL!	1	1	1	1	1	#NULL!	#NULL!	2	2	2	2	1	2	1	1	1	63	1	63	1	1	1	2	1	2	1
446666	1	#NULL!	1	2	1	1	1	#NULL!	#NULL!	2	2	2	2	1	2	1	1	1	62	1	62	1	2	1	2	1	2	1
446662	1	#NULL!	1	2	1	1	1	#NULL!	#NULL!	2	2	2	2	1	2	1	1	1	63	1	63	1	1	1	2	1	2	1
447264	2	#NULL!	1	2	2	2	2	1	#NULL!	2	2	2	2	#NULL!	#NULL!	#NULL!	#NULL!	1	62	1	62	1	1	1	2	1	2	1
449795	1	#NULL!	1	2	1	1	1	#NULL!	#NULL!	2	2	2	2	2	2	1	1	1	61	1	61	1	2	1	2	1	2	1
431865	2	#NULL!	1	1	1	1	1	#NULL!	#NULL!	2	2	2	1	#NULL!	2	1	1	1	72	1	72	1	1	1	1	1	2	1
434765	1	#NULL!	1	2	1	1	1	2	#NULL!	2	2	2	2	1	2	1	1	1	69	1	69	1	1	1	2	1	2	1
431138	1	#NULL!	1	1	1	1	1	#NULL!	#NULL!	1	2	2	2	#NULL!	1	1	1	1	67	1	67	#NULL!	1	1	#NULL!	#NULL!	2	1
368982	1	2	1	1	1	1	1	2	#NULL!	2	2	#NULL!	#NULL!	#NULL!	#NULL!	#NULL!	#NULL!	1	112	1	112	#NULL!	#NULL!	2	#NULL!	#NULL!	#NULL!	2
